# Supplementary material for: A Selective Review and Virtual Screening Analysis of Natural Product Inhibitors of the NLRP3 Inflammasome
Source: Molecules. 2022 Sep 21;27(19):6213. doi: 10.3390/molecules27196213 (PMC9573361; doi:10.3390/molecules27196213)
Supplement: Supplementary file 1 [file molecules-27-06213-s001.zip]

Archive with 1 entries (1 files):
- molecules-1908760-supplementary.pdf
